# Supplementary material for: Whole-Genome Sequencing and Mutation Analyses of SARS-CoV-2 Isolates from Indonesia
Source: Pathogens. 2024 Mar 25;13(4):279. doi: 10.3390/pathogens13040279 (PMC11053823; doi:10.3390/pathogens13040279)
Supplement: Supplementary file 1 [file pathogens-13-00279-s001.zip]

Archive with 1 entries (1 files):
- pathogens-2730849-supplementary.pdf
